# Supplementary material for: Influence of Atmospheric Conditions on Mechanical Properties of Polyamide with Different Content of Recycled Material in Selective Laser Sintering
Source: Polymers (Basel). 2022 Jun 10;14(12):2355. doi: 10.3390/polym14122355 (PMC9227374; doi:10.3390/polym14122355)
Supplement: Supplementary file 1 [file polymers-14-02355-s001.zip]

Archive with 1 entries (1 files):
- polymers-1758407-supplementary.pdf
